# Supplementary material for: Quantifying climate conditions for the formation of coals and evaporites
Source: Natl Sci Rev. 2023 Feb 27;10(6):nwad051. doi: 10.1093/nsr/nwad051 (PMC10171626; doi:10.1093/nsr/nwad051)
Supplement: nwad051_Supplemental_Files [file nwad051_supplemental_files.zip]

Archive with 2 entries (2 files):
- revision_SI_coals&evaps.docx
- revision_SI_production.docx
